# Supplementary material for: Biocomposite Materials Derived from Andropogon halepensis: Eco-Design and Biophysical Evaluation
Source: Materials (Basel). 2024 Mar 6;17(5):1225. doi: 10.3390/ma17051225 (PMC10934486; doi:10.3390/ma17051225)
Supplement: Supplementary file 1 [file materials-17-01225-s001.zip]

Archive with 1 entries (1 files):
- materials-2889339-supplementary.pdf
